# Supplementary material for: Environmental control of Pub1 (NEDD4 family E3 ligase) in Schizosaccharomyces pombe is regulated by TORC2 and Gsk3
Source: Life Sci Alliance. 2022 Feb 4;5(5):e202101082. doi: 10.26508/lsa.202101082 (PMC8817228; doi:10.26508/lsa.202101082)
Supplement: Supplementary file 1 [file LSA-2021-01082_TableS1.xlsx]

## Sheet: Sheet1
			Label Free (Torin / DMSO ratios)		SILAC M (DMSO)	Label Free Intensities				SILAC Ratios (MaxQuant 'ReQuant' setting ON vs OFF)			T-test for LF intensities
Gene Name	Modified Residue	UniProt ID	TORIN (LF)_1/DMSO (LF)_1	TORIN (LF)_2/DMSO (LF)_2	DMSO (SILAC)	DMSO (LF)_1	DMSO (LF)_2	TORIN (LF)_1	TORIN (LF)_2	TORIN/DMSO (SILAC) ReQuant ON	TORIN/DMSO (SILAC) ReQuant OFF	Localization Probability	T-test FDR < 0.05 (Torin vs. DMSO)	T-test -log10 p-value	Student's T-test q-value TORIN_DMSO	Student's T-test Difference TORIN_DMSO	Student's T-test Test statistic TORIN_DMSO	Proteins	Positions within proteins	Leading proteins	Charge state	PEP	Score	Delta score	Score for localization	Mass error [ppm]	Sequence window	Multiplicity	Number of Phospho (STY)	Protein group IDs	Amino acid	Position	Unique identifier
PUB1	S154	Q92462	NaN	1.85282	34146992	23400002	19052002	NaN	35299980	1.2979	1.2979	0.63715		0	0.684138	0.741442	0	sp|Q92462|PUB1_SCHPO	154	sp|Q92462|PUB1_SCHPO	3	9.09234e-25	189.81	158.94	96.238	1.5325	QVPSSAASGARTQRTSITNDPQSSQSSSVSR	___1	1;2	2091	S	154	UID7034
PUB1	S154	Q92462	NaN	NaN	49221976	NaN	NaN	NaN	NaN	NaN	NaN	0.63715		NaN	1	0	NaN	sp|Q92462|PUB1_SCHPO	154	sp|Q92462|PUB1_SCHPO	3	9.09234e-25	189.81	158.94	96.238	1.5325	QVPSSAASGARTQRTSITNDPQSSQSSSVSR	___2	1;2	2091	S	154	UID18005
PUB1	S173	Q92462	NaN	NaN	NaN	NaN	24778014	NaN	NaN	NaN	NaN	0.600945		0	0.491255	NaN	0	sp|Q92462|PUB1_SCHPO	173	sp|Q92462|PUB1_SCHPO	4	1.91587e-05	61.099	47.083	61.099	-0.10349	DPQSSQSSSVSRNPASSRAGSPTRDNAPAAS	___2	2	2091	S	173	UID17996
PUB1	S174	Q92462	NaN	0.868592	415350240	NaN	376459840	269350144	326990112	0.93822	0.93822	0.858552		0	0.491201	-0.343131	0	sp|Q92462|PUB1_SCHPO	174	sp|Q92462|PUB1_SCHPO	3	8.73405e-09	92.817	89.29	92.817	-0.62595	PQSSQSSSVSRNPASSRAGSPTRDNAPAASP	___2	2	2091	S	174	UID17997
PUB1	S178	Q92462	0.696634	0.938905	520640160	886720192	687300224	617719808	645309952	0.62061	NaN	0.9945		0.615814	0.195984	-0.306237	-1.64244	sp|Q92462|PUB1_SCHPO	178	sp|Q92462|PUB1_SCHPO	2	8.06896e-34	173.09	163.04	126.45	0.071694	QSSSVSRNPASSRAGSPTRDNAPAASPASSE	___1	1;2	2091	S	178	UID7022
PUB1	S178	Q92462	NaN	0.868592	415350240	NaN	376459840	269350144	326990112	0.7987	0.93822	0.9945		0	0.491364	-0.343131	0	sp|Q92462|PUB1_SCHPO	178	sp|Q92462|PUB1_SCHPO	2	8.06896e-34	173.09	163.04	126.45	0.071694	QSSSVSRNPASSRAGSPTRDNAPAASPASSE	___2	1;2	2091	S	178	UID17993
PUB1	S188	Q92462	NaN	0.575606	96840048	87250968	116829976	NaN	67248040	0.57585	0.57585	0.996877		0	0.49131	-0.586263	0	sp|Q92462|PUB1_SCHPO	188	sp|Q92462|PUB1_SCHPO	2	3.17142e-11	126.45	115.63	126.45	0.071694	SSRAGSPTRDNAPAASPASSEPRTFSSFEDQ	___2	2	2091	S	188	UID17994
PUB1	S199	Q92462	NaN	NaN	35219984	NaN	NaN	79859008	87404984	2.6931	2.6931	0.990906		0	0.684243	NaN	0	sp|Q92462|PUB1_SCHPO	199	sp|Q92462|PUB1_SCHPO	2	6.27662e-07	124.12	104.76	103.43	1.4737	APAASPASSEPRTFSSFEDQYGRLPPGWERR	___1	1	2091	S	199	UID7033
PUB1	S239	Q92462	1.40133	0.777988	134140032	227720000	307189856	319110144	238989920	NaN	NaN	0.95343		0.068137	0.773145	0.0623064	0.207547	sp|Q92462|PUB1_SCHPO	239	sp|Q92462|PUB1_SCHPO	3	1.49896e-134	297.33	282.4	261.94	1.0403	VDHNTRSTTWIRPNLSSVAGAAAAELHSSAS	___2	2	2091	S	239	UID17998
PUB1	S240	Q92462	NaN	0.791173	NaN	NaN	1125000064	NaN	890069888	NaN	NaN	0.569789		0	0.491147	-0.337934	0	sp|Q92462|PUB1_SCHPO	240	sp|Q92462|PUB1_SCHPO	4	5.91723e-33	146.2	138.58	146.2	0.20542	DHNTRSTTWIRPNLSSVAGAAAAELHSSASS	___2	2	2091	S	240	UID17999
PUB1	S252	Q92462	NaN	NaN	134140032	NaN	NaN	NaN	NaN	NaN	NaN	0.529224		NaN	1	0	NaN	sp|Q92462|PUB1_SCHPO	252	sp|Q92462|PUB1_SCHPO	3	3.44152e-103	261.94	246.83	142.6	0.60261	NLSSVAGAAAAELHSSASSANVTEGVQPSSS	___2	2	2091	S	252	UID18001
PUB1	S254	Q92462	1.40133	NaN	NaN	227720000	NaN	319110144	238989920	NaN	NaN	0.799845		0	0.491092	0.278241	0	sp|Q92462|PUB1_SCHPO	254	sp|Q92462|PUB1_SCHPO	4	1.49896e-134	297.33	282.4	220.86	0.52289	SSVAGAAAAELHSSASSANVTEGVQPSSSNA	___2	1;2	2091	S	254	UID18002
PUB1	S254	Q92462	NaN	NaN	NaN	118879952	135610048	NaN	NaN	NaN	NaN	0.799845		0	0.684348	NaN	0	sp|Q92462|PUB1_SCHPO	254	sp|Q92462|PUB1_SCHPO	4	1.49896e-134	297.33	282.4	220.86	0.52289	SSVAGAAAAELHSSASSANVTEGVQPSSSNA	___1	1;2	2091	S	254	UID7031
PUB1	T153	Q92462	NaN	NaN	49221976	NaN	NaN	NaN	NaN	NaN	NaN	0.635737		NaN	1	0	NaN	sp|Q92462|PUB1_SCHPO	153	sp|Q92462|PUB1_SCHPO	3	9.09234e-25	189.81	158.94	40.625	0.20472	LQVPSSAASGARTQRTSITNDPQSSQSSSVS	___2	2	2091	T	153	UID21415
PUB1	T180	Q92462	NaN	0.575606	NaN	87250968	116829976	NaN	67248040	0.57585	0.57585	0.599793		0	0.45065	-0.586263	0	sp|Q92462|PUB1_SCHPO	180	sp|Q92462|PUB1_SCHPO	3	0.000108598	61.911	58.523	60.23	-0.28355	SSVSRNPASSRAGSPTRDNAPAASPASSEPR	___2	1;2	2091	T	180	UID21414
PUB1	T180	Q92462	NaN	NaN	23313016	NaN	NaN	NaN	24523002	NaN	NaN	0.599793		0	0.604467	NaN	0	sp|Q92462|PUB1_SCHPO	180	sp|Q92462|PUB1_SCHPO	3	0.000108598	61.911	58.523	60.23	-0.28355	SSVSRNPASSRAGSPTRDNAPAASPASSEPR	___1	1;2	2091	T	180	UID10443
				2 hours treatment with torin1

## Sheet: final
Gene Name	Modified Residue	UniProt ID	DMSO (LF)	TORIN 1 (LF)	DMSO (SILAC)	TORIN 1(LF)/DMSO (LF)	TORIN 1/DMSO (SILAC) ReQuant ON	TORIN/DMSO (SILAC) ReQuant OFF	Localization Probability	Proteins	Positions within proteins	Leading proteins	Charge state	PEP	Score	Delta score	Score for localization	Mass error [ppm]	Sequence window	Multiplicity	Number of Phospho (STY)	Protein group IDs	Amino acid	Position	Unique identifier
Pub1	S188	Q92462	116829976	67248040	96840048	0.575606	0.57585	0.57585	0.996877	sp|Q92462|PUB1_SCHPO	188	sp|Q92462|PUB1_SCHPO	2	3.17142e-11	126.45	115.63	126.45	0.071694	SSRAGSPTRDNAPAASPASSEPRTFSSFEDQ	___2	2	2091	S	188	UID17994
Pub1	S178	Q92462	687300224	645309952	520640160	0.938905	0.62061	NaN	0.9945	sp|Q92462|PUB1_SCHPO	178	sp|Q92462|PUB1_SCHPO	2	8.06896e-34	173.09	163.04	126.45	0.071694	QSSSVSRNPASSRAGSPTRDNAPAASPASSE	___1	1;2	2091	S	178	UID7022
Pub1	S199	Q92462	NaN	87404984	35219984	NaN	2.6931	2.6931	0.990906	sp|Q92462|PUB1_SCHPO	199	sp|Q92462|PUB1_SCHPO	2	6.27662e-07	124.12	104.76	103.43	1.4737	APAASPASSEPRTFSSFEDQYGRLPPGWERR	___1	1	2091	S	199	UID7033
Pub1	S239	Q92462	307189856	238989920	134140032	0.777988	NaN	NaN	0.95343	sp|Q92462|PUB1_SCHPO	239	sp|Q92462|PUB1_SCHPO	3	1.49896e-134	297.33	282.4	261.94	1.0403	VDHNTRSTTWIRPNLSSVAGAAAAELHSSAS	___2	2	2091	S	239	UID17998
Pub1	S174	Q92462	376459840	326990112	415350240	0.868592	0.93822	0.93822	0.858552	sp|Q92462|PUB1_SCHPO	174	sp|Q92462|PUB1_SCHPO	3	8.73405e-09	92.817	89.29	92.817	-0.62595	PQSSQSSSVSRNPASSRAGSPTRDNAPAASP	___2	2	2091	S	174	UID17997

## Sheet: graph
							DMSO	Torin1	DMSO	Torin1
							1	0.575606	1	0.57585
										0.575606	0.57585
